# Supplementary material for: Effect of freeze-thaw cycles on mechanical performance of loess soil stabilized with nano magnesium oxide
Source: PLoS One. 2025 Apr 29;20(4):e0319909. doi: 10.1371/journal.pone.0319909 (PMC12040123; doi:10.1371/journal.pone.0319909)
Supplement: S1 Data — (XLSX) [file pone.0319909.s001.xlsx]

## Sheet: Sheet2
	Results of Standard proctor compaction test
	NM content	OMC (%)	MDD (g/cm3 )
	0	19.8	1.64
	0.01	20.7	1.62
	0.02	21.9	1.6
	0.03	22.3	1.59
	0.04	24	1.57
	UCS for different NM contents and FT cycles				UCS for different water contents and FT cycles
	NM content	FT cycles	UCS (kPa)		Water content	FT cycles	UCS(kPa)
	0	0	302.3		0.14	0	613.1
	0.01	0	411.6		0.17	0	607.9
	0.02	0	519.6		0.2	0	519.6
	0.03	0	493.7		0.23	0	436.5
	0.04	0	393.4		0.26	0	337.7
	0	1	222.4		0.14	1	554.7
	0.01	1	329.7		0.17	1	530.5
	0.02	1	440.7		0.2	1	440.7
	0.03	1	432.9		0.23	1	358.8
	0.04	1	359.1		0.26	1	245.3
	0	3	178.8		0.14	3	497.9
	0.01	3	270.6		0.17	3	458.9
	0.02	3	378.4		0.2	3	378.4
	0.03	3	376		0.23	3	276.8
	0.04	3	309.5		0.26	3	178.6
	0	6	148.5		0.14	6	454.8
	0.01	6	232.9		0.17	6	415.9
	0.02	6	338.7		0.2	6	338.7
	0.03	6	347.7		0.23	6	244.3
	0.04	6	280.1		0.26	6	153.7
	0	10	132.1		0.14	10	437.4
	0.01	10	220.4		0.17	10	390.5
	0.02	10	321.6		0.2	10	321.6
	0.03	10	323.3		0.23	10	232.6
	0.04	10	268.2		0.26	10	142.9
	Failure strain for different NM contents and FT cycles				Failure strain for different water contents and FT cycles
	NM content	FT cycles	Failure strain		Water content	FT cycles	Failure strain
	0	0	3.6%		0.14	0	1.7%
	0.01	0	4.8%		0.17	0	2%
	0.02	0	4.6%		0.2	0	2%
	0.03	0	6.1%		0.23	0	2.6%
	0.04	0	6.6%		0.26	0	2.7%
	0	1	2.4%		0.14	1	2%
	0.01	1	2.8%		0.17	1	2.2%
	0.02	1	3.2%		0.2	1	2.3%
	0.03	1	3.4%		0.23	1	2.4%
	0.04	1	3.8%		0.26	1	3.1%
	0	3	2.1%		0.14	3	2.1%
	0.01	3	2.4%		0.17	3	2.4%
	0.02	3	2.6%		0.2	3	2.6%
	0.03	3	3.1%		0.23	3	3.1%
	0.04	3	3.5%		0.26	3	3.5%
	0	6	2%		0.14	6	2.6%
	0.01	6	2.8%		0.17	6	3.1%
	0.02	6	3%		0.2	6	3.7%
	0.03	6	3.7%		0.23	6	4.2%
	0.04	6	4.2%		0.26	6	4%
	0	10	2.7%		0.14	10	3.4%
	0.01	10	3.1%		0.17	10	4.5%
	0.02	10	3.4%		0.2	10	5.3%
	0.03	10	3.5%		0.23	10	5.4%
	0.04	10	4%		0.26	10	5.1%
	Deformation modulus for different NM contents and FT cycles				Deformation modulus for different water contents and FT cycles
	NM content	FT cycles	E50 (MPa)		Water content	FT cycles	E50 (MPa)
	0	0	11.749		0.14	0	45.2449
	0.01	0	5.9545		0.17	0	36.8504
	0.02	0	5.3528		0.2	0	35.3002
	0.03	0	3.2513		0.23	0	23.1002
	0.04	0	2.5582		0.26	0	22.9606
	0	1	22.3052		0.14	1	41.8819
	0.01	1	17.2476		0.17	1	31.9991
	0.02	1	11.4601		0.2	1	24.8103
	0.03	1	9.407		0.23	1	25.4259
	0.04	1	7.9395		0.26	1	17.5309
	0	3	32.9909		0.14	3	32.9909
	0.01	3	24.743		0.17	3	24.743
	0.02	3	18.8621		0.2	3	18.8621
	0.03	3	15.2506		0.23	3	15.2506
	0.04	3	12.6447		0.26	3	12.6447
	0	6	34.1843		0.14	6	22.6546
	0.01	6	19.4243		0.17	6	16.3793
	0.02	6	16.9769		0.2	6	10.872
	0.03	6	13.7845		0.23	6	8.59658
	0.04	6	10.1957		0.26	6	7.21284
	0	10	19.825		0.14	10	13.518
	0.01	10	15.9925		0.17	10	7.44829
	0.02	10	11.2445		0.2	10	4.31621
	0.03	10	11.3794		0.23	10	3.97547
	0.04	10	9.3208		0.26	10	3.91082
	Relationship between failure strain s and UCS								Relationship between deformation modulus and UCS
	Current work		Wang et al. (2017)		Kalhor et al. (2019)				Current work		Wang et al. (2017)		Kalhor et al. (2019)
	UCS (MPa)	Failure strain	UCS (MPa)	Failure strain	UCS (MPa)	Failure strain			UCS (MPa)	E50 (MPa)	UCS (MPa)	E50 (MPa)	UCS (MPa)	E50 (MPa)
	0.3023	0.036	0.02175	0.112609	0.66134	0.0428125			0.3023	11.749	0.02175	0.18051	0.66134	25.1329
	0.4116	0.024	0.20302	0.0486957	0.42318	0.06125			0.4116	22.3052	0.20302	4.69314	0.42318	10.2857
	0.5196	0.021	0.22477	0.0495652	0.32121	0.071875			0.5196	32.9909	0.22477	4.15162	0.32121	6.67826
	0.4937	0.02	0.22115	0.0456522	0.26829	0.07625			0.4937	34.1843	0.22115	5.41516	0.26829	5.2459
	0.3934	0.027	0.2284	0.0413043	0.22691	0.0846875			0.3934	19.825	0.2284	6.13718	0.22691	3.75498
	0.6131	0.017	0.38792	0.046087	0.76894	0.0295413			0.6131	45.2449	0.38792	8.66426	0.76894	33.1739
	0.6079	0.02	0.4858	0.0269565	0.59829	0.0348624			0.6079	41.8819	0.4858	12.9964	0.59829	23.6358
	0.5196	0.021	0.54381	0.0382609	0.48474	0.0370642			0.5196	32.9909	0.54381	13.1769	0.48474	18.8862
	0.4365	0.026	0.53293	0.0434783	0.41355	0.0398165			0.4365	22.6546	0.53293	20.0361	0.41355	13.7631
	0.3377	0.034	0.77583	0.0373913	0.36164	0.04			0.3377	13.518	0.77583	19.1336	0.36164	9
	0.2224	0.048	0.86647	0.0352174	1.04483	0.0259006			0.2224	5.95451	0.86647	24.9097	1.04483	56.3693
	0.3297	0.028	0.86284	0.0143478	0.88768	0.0329814			0.3297	17.2476	0.86284	44.2238	0.88768	41.7205
	0.4407	0.024	0.93897	0.0252174	0.76162	0.0354037			0.4407	24.743	0.93897	42.2383	0.76162	31.2962
	0.4329	0.028			0.64857	0.0413665			0.4329	19.4243			0.64857	23.1588
	0.3591	0.031			0.59188	0.0428571			0.3591	15.9924			0.59188	16.8467
	0.5547	0.02			0.8644	0.0245076			0.5547	36.8504			0.8644	50.5966
	0.5305	0.022			0.67057	0.030991			0.5305	31.9991			0.67057	31.6221
	0.4407	0.024			0.56805	0.0378841			0.4407	24.743			0.56805	16.2073
	0.3588	0.031			0.48564	0.0460614			0.3588	16.3793			0.48564	10.8551
	0.2453	0.045			0.43407	0.0516552			0.2453	7.44829			0.43407	8.28571
	0.1788	0.046							0.1788	5.3528
	0.2706	0.032							0.2706	11.4601
	0.3784	0.026							0.3784	18.8621
	0.376	0.03							0.376	16.9769
	0.3095	0.034							0.3095	11.2445
	0.4979	0.02							0.4979	35.3002
	0.4589	0.023							0.4589	24.8103
	0.3784	0.026							0.3784	18.8621
	0.2768	0.037							0.2768	10.872
	0.1786	0.053							0.1786	4.31621
	0.1485	0.061							0.1485	3.25132
	0.2329	0.034							0.2329	9.40698
	0.3387	0.031							0.3387	15.2506
	0.3477	0.037							0.3477	13.7845
	0.2801	0.035							0.2801	11.3794
	0.4548	0.026							0.4548	23.1002
	0.4159	0.024							0.4159	25.4259
	0.3387	0.031							0.3387	15.2506
	0.2443	0.042							0.2443	8.59658
	0.1537	0.054							0.1537	3.97547
	0.1321	0.066							0.1321	2.55821
	0.2204	0.038							0.2204	7.93949
	0.3216	0.035							0.3216	12.6447
	0.3233	0.042							0.3233	10.1957
	0.2682	0.04							0.2682	9.32084
	0.4374	0.027							0.4374	22.9606
	0.3905	0.031							0.3905	17.5309
	0.3216	0.035							0.3216	12.6447
	0.2326	0.04							0.2326	7.21284
	0.1429	0.051							0.1429	3.91082
	Durability index for different NM contents and FT cycles				Durability index for different water contents and FT cycles
	NM content	FT cycles	Id		Water content	FT cycles	Id
	0	0	1		0.14	0	1
	0	1	0.73558		0.14	1	0.90475
	0	3	0.59149		0.14	3	0.81202
	0	6	0.49122		0.14	6	0.74172
	0	10	0.43688		0.14	10	0.7246
	0.01	0	1		0.17	0	1
	0.01	1	0.80109		0.17	1	0.87263
	0.01	3	0.6574		0.17	3	0.75493
	0.01	6	0.56589		0.17	6	0.68418
	0.01	10	0.53538		0.17	10	0.65703
	0.02	0	1		0.2	0	1
	0.02	1	0.84812		0.2	1	0.84812
	0.02	3	0.72825		0.2	3	0.72825
	0.02	6	0.65192		0.2	6	0.65192
	0.02	10	0.61886		0.2	10	0.61886
	0.03	0	1		0.23	0	1
	0.03	1	0.87678		0.23	1	0.82205
	0.03	3	0.76163		0.23	3	0.63412
	0.03	6	0.70439		0.23	6	0.55975
	0.03	10	0.65496		0.23	10	0.54215
	0.04	0	1		0.26	0	1
	0.04	1	0.91285		0.26	1	0.72635
	0.04	3	0.78681		0.26	3	0.52888
	0.04	6	0.71208		0.26	6	0.45494
	0.04	10	0.68181		0.26	10	0.41782

## Sheet: Sheet3
							4.28125	0.0428125
							6.125	0.06125
							7.1875	0.071875
							7.625	0.07625
							8.46875	0.0846875
							2.95413	0.0295413
							3.48624	0.0348624
							3.70642	0.0370642
							3.98165	0.0398165
							4	0.04
							2.59006	0.0259006
							3.29814	0.0329814
							3.54037	0.0354037
							4.13665	0.0413665
							4.28571	0.0428571
							2.45076	0.0245076
							3.0991	0.030991
							3.78841	0.0378841
							4.60614	0.0460614
							5.16552	0.0516552
							4.6	0.046
							3.2	0.032
							2.6	0.026
							3	0.03
							3.4	0.034
							2	0.02
							2.3	0.023
							2.6	0.026
							3.7	0.037
							5.3	0.053
							6.1	0.061
							3.4	0.034
							3.1	0.031
							3.7	0.037
							3.5	0.035
							2.6	0.026
							2.4	0.024
							3.1	0.031
							4.2	0.042
							5.4	0.054
							6.6	0.066
							3.8	0.038
							3.5	0.035
							4.2	0.042
							4	0.04
							2.7	0.027
							3.1	0.031
							3.5	0.035
							4	0.04
							5.1	0.051
