# Supplementary material for: Effect of freeze-thaw cycles on mechanical performance of loess soil stabilized with nano magnesium oxide
Source: PLoS One. 2025 Apr 29;20(4):e0319909. doi: 10.1371/journal.pone.0319909 (PMC12040123; doi:10.1371/journal.pone.0319909)
Supplement: S2 Data — (XLSX) [file pone.0319909.s002.xlsx]

## Sheet: Sheet1
T2 relaxation time (ms)	NMR signal intensity (a.u.)
	CNM=2%, w=26% N=0	CNM=2%, w=26% N=10	CNM=2%, w=20% N=0	CNM=2%, w=20% N=10	CNM=0%, w=20% N=0	CNM=0%, w=20% N=10
0.01	0	0	0	0	0	0
0.010719	0	0	0	0	0	0
0.01149	0	0	0	0	0	0
0.012316	0	0	0	0	0	0
0.013201	0	0	0	0	0	0
0.01415	0	0	0	0	0	0
0.015167	0	0	0	0	0	0
0.016258	0	0	0	0	0	0
0.017426	0	0	0	0	0	0
0.018679	0	0	0	0	0	0
0.020022	0	0	0	0	0	0
0.021461	0	0	0	0	0	0
0.023004	0	0	0	0	0	0
0.024658	0	0	0	0	0	0
0.026431	0	0	0	0	0	0
0.028331	0	0	0	0	0	0
0.030368	0	0	0	0	0	0
0.032551	0	0	0	0	0	0
0.034891	0	0	0	0	0	0
0.037399	0	0	0	0	0	0
0.040088	0	0	0	0	0	0
0.04297	0	0	0	0	0	0
0.046059	0	0	0	0	0	0
0.04937	0.279359	0	1.29804	0	0	0
0.05292	0.293436	0	1.56875	0	0	0
0.056724	2.26452	0.315519	2.51121	2.09326	0	0
0.060802	2.70785	0.320244	3.12633	2.64046	0	0
0.065173	3.70236	2.52466	4.00094	2.99623	4.02439	0
0.069859	5.67517	3.73812	5.55193	3.94174	6.79622	0
0.074881	8.19014	5.22561	7.63406	5.76761	8.89367	7.88805
0.080264	10.5989	7.38225	10.0618	7.86696	12.2723	10.6661
0.086035	14.0992	9.81593	13.0896	10.3058	16.196	13.9929
0.09222	19.0111	13.7267	17.3286	14.5469	21.0623	17.0358
0.09885	24.9008	17.9698	22.777	19.1357	26.8731	21.6452
0.105956	31.7748	24.0388	29.1642	25.2023	32.3506	27.3995
0.113573	41.05	31.6459	37.9021	32.4745	39.9144	33.2144
0.121738	49.8834	39.7964	47.3119	40.9679	48.7655	40.5182
0.13049	62.2089	49.8338	58.8107	51.2653	56.9428	49.3138
0.139871	74.9684	61.3585	70.9127	63.0506	66.4096	58.7768
0.149927	89.1407	74.0878	84.2918	76.116	77.3496	69.1216
0.160705	104.834	88.0266	97.7961	89.9781	89.1735	80.0799
0.172259	122.056	104.666	114.467	106.407	101.677	92.244
0.184642	136.774	121.034	131.681	123.033	114.712	105.298
0.197917	154.869	138.003	149.224	140.335	129.312	118.406
0.212145	175.467	156.797	167.978	159.654	144.236	132.068
0.227397	195.09	174.982	185.515	177.291	159.446	143.961
0.243744	215.695	194.379	205.477	196.946	174.03	159.171
0.261268	236.291	213.236	224.572	216.331	188.897	173.165
0.28005	255.911	231.964	242.718	234.235	203.496	188.642
0.300184	276.511	250.49	262.347	253.623	219.033	202.371
0.321764	296.129	268.938	280.156	271.192	235.109	217.239
0.344896	317.27	288.071	299.851	290.303	251.525	230.626
0.369691	337.877	305.654	318.339	308.141	268.547	243.736
0.396269	356.945	323.836	337.364	325.708	284.966	256.785
0.424757	373.623	341.418	356.113	343.283	301.116	268.952
0.455294	391.832	356.843	372.782	358.096	316.59	280.512
0.488025	409.929	373.209	390.331	373.571	329.352	290.929
0.52311	426.609	386.882	405.45	386.573	343.342	300.598
0.560717	440.887	399.876	419.371	397.209	356.723	309.73
0.601028	454.622	411.126	431.74	406.57	368.27	319.194
0.644236	464.874	419.277	440.812	412.974	376.518	327.377
0.690551	474.273	426.554	448.414	417.219	383.206	333.466
0.740196	479.185	430.199	452.312	418.446	387.739	338.946
0.79341	482.597	431.748	453.868	416.906	390.176	341.734
0.850449	478.209	429.599	450.839	412.078	391.119	343.561
0.911589	474.301	424.485	444.794	404.212	388.965	342.97
0.977124	465.93	416.877	434.791	394.271	385.051	340.822
1.04737	453.743	405.976	421.485	382.172	378.972	337.177
1.12267	438.5	393.25	404.617	367.319	370.469	332.057
1.20338	418.9	378.1	384.598	350.708	359.524	325.993
1.28989	395.933	360.526	359.806	332.217	346.425	318.368
1.38262	370.449	343.289	333.532	313.194	331.573	308.988
1.48202	343.997	323.296	305.371	292.617	314.554	298.67
1.58857	314.591	302.968	276.417	271.705	295.379	287.132
1.70277	287.589	282.097	247.318	250.869	275.044	274.644
1.82518	259.718	260.28	218.63	228.411	253.166	261.277
1.9564	232.711	239.946	192.285	207.902	232.161	247.378
2.09705	214.639	219.679	167.823	187.332	210.893	232.46
2.24781	191.561	199.953	145.181	167.632	192.995	216.937
2.4094	170.002	181.168	124.553	148.601	172.327	200.875
2.58262	148.989	163.592	104.598	127.424	153.762	184.741
2.76829	129.829	144.814	88.2662	110.745	136.474	168.334
2.9673	112.74	149.525	72.8862	95.3576	121.545	153.759
3.18063	95.5395	130.003	59.8482	80.8348	107.302	139.516
3.40929	82.3739	116.671	48.7	69.0001	93.9319	127.038
3.65438	69.0953	105.156	38.6866	57.2381	82.6567	115.83
3.9171	59.3049	95.1276	30.8307	48.773	73.2651	106.115
4.19871	52.0126	86.9832	24.519	41.7879	65.6424	98.2223
4.50056	46.1463	80.6621	19.3494	36.3517	59.561	91.5469
4.82411	43.2174	75.4732	16.3205	33.3382	55.3155	86.085
5.17092	40.72	72.7244	14.2404	31.2624	52.6158	82.456
5.54267	40.7277	70.5641	13.6408	30.6671	50.7903	80.2982
5.94113	40.7484	70.0312	13.6515	31.2858	50.1937	79.4339
6.36825	41.7343	70.0335	14.5259	32.7794	50.1918	79.7136
6.82607	43.2715	70.646	16.0776	34.599	50.8028	80.6772
7.31681	44.7024	71.8669	17.8923	36.7661	51.4184	81.292
7.84282	46.2405	73.0779	20.0473	38.8648	52.0302	82.7848
8.40665	47.6646	74.2931	21.5266	40.4179	52.637	83.1325
9.01102	48.6598	75.5062	22.7429	41.6415	52.6413	83.1491
9.65883	47.6883	75.5122	22.7431	42.2623	51.7018	81.9447
10.3532	46.7224	73.9666	21.5413	41.0607	50.4947	79.7914
11.0975	45.3197	71.8868	19.7279	39.859	48.4045	76.7661
11.8953	43.3708	69.4682	17.9206	37.7134	45.9708	73.4636
12.7505	40.8783	65.4912	15.4992	35.3114	42.9363	69.492
13.6672	37.5106	61.8616	13.355	32.2882	40.1662	65.2492
14.6497	34.5841	57.0181	11.2757	29.2701	37.1346	60.393
15.7029	31.6546	52.5104	10.0695	25.9941	34.0968	55.5437
16.8318	28.1791	47.9354	8.85804	22.9682	30.7972	50.6906
18.0419	25.2466	42.8192	8.25694	19.958	27.7518	46.1781
19.3389	22.3205	38.2408	7.05976	16.6033	24.7169	41.5904
20.7292	19.935	33.7371	6.11978	13.92	21.3445	37.3542
22.2195	17.0075	29.1631	5.24838	11.1738	18.6498	32.8387
23.8169	15.0518	25.5239	4.65228	9.10399	15.8816	29.2014
25.5291	13.1103	22.2364	4.04797	6.96368	13.7946	24.952
27.3644	10.6159	19.2017	3.4472	5.4935	11.6384	20.9783
29.3317	9.20405	15.8386	3.11484	4.28951	10.1548	17.685
31.4404	7.6908	14.0279	2.84757	3.36203	7.99289	14.6501
33.7006	6.29022	11.3365	2.84858	3.10209	6.78098	11.8958
36.1234	5.32392	9.18449	2.85256	2.43729	5.2964	9.8076
38.7204	4.79	7.36702	2.85571	2.18004	4.90201	8.2647
41.504	4.26003	5.55454	0	2.18943	3.48302	0
44.4878	3.39525	4.07979	0	2.20294	0	0
47.6861	0	0	0	2.2195	0	0
51.1143	0	0	0	0	0	0
54.789	0	0	0	0	0	0
58.7279	0	0	0	0	0	0
62.9499	0	0	0	0	0	0
67.4754	0	0	0	0	0	0
72.3263	0	0	0	0	0	0
77.526	0	0	0	0	0	0
83.0994	0	0	0	0	0	0
89.0735	0	0	0	0	0	0
95.4772	0	0	0	0	0	0
102.341	0	0	0	0	0	0
109.699	0	0	0	0	0	0
117.585	0	0	0	0	0	0
126.038	0	0	0	0	0	0
135.099	0	0	0	0	0	0
144.812	0	0	0	0	0	0
155.223	0	0	0	0	0	0
166.382	0	0	0	0	0	0
178.343	0	0	0	0	0	0
191.164	0	0	0	0	0	0
204.907	0	0	0	0	0	0
219.639	0	0	0	0	0	0
235.429	0	0	0	0	0	0
252.354	0	0	0	0	0	0
270.496	0	0	0	0	0	0
289.942	0	0	0	0	0	0
310.787	0	0	0	0	0	0
333.129	0	0	0	0	0	0
357.079	0	0	0	0	0	0
382.749	0	0	0	0	0	0
410.266	0	0	0	0	0	0
439.76	0	0	0	0	0	0
471.375	0	0	0	0	0	0
505.263	0	0	0	0	0	0
541.587	0	0	0	0	0	0
580.523	0	0	0	0	0	0
622.257	0	0	0	0	0	0
666.992	0	0	0	0	0	0
714.943	0	0	0	0	0	0
766.341	0	0	0	0	0	0
821.434	0	0	0	0	0	0
880.488	0	0	0	0	0	0
943.788	0	0	0	0	0	0
1011.64	0	0	0	0	0	0
1084.37	0	0	0	0	0	0
1162.32	0	0	0	0	0	0
1245.88	0	0	0	0	0	0
1335.45	0	0	0	0	0	0
1431.46	0	0	0	0	0	0
1534.37	0	0	0	0	0	0
1644.68	0	0	0	0	0	0
1762.91	0	0	0	0	0	0
1889.65	0	0	0	0	0	0
2025.5	0	0	0	0	0	0
2171.12	0	0	0	0	0	0
2327.2	0	0	0	0	0	0
2494.51	0	0	0	0	0	0
2673.84	0	0	0	0	0	0
2866.07	0	0	0	0	0	0
3072.11	0	0	0	0	0	0
3292.97	0	0	0	0	0	0
3529.71	0	0	0	0	0	0
3783.46	0	0	0	0	0	0
4055.46	0	0	0	0	0	0
4347.01	0	0	0	0	0	0
4659.53	0	0	0	0	0	0
4994.51	0	0	0	0	0	0
5353.57	0	0	0	0	0	0
5738.44	0	0	0	0	0	0
6150.99	0	0	0	0	0	0
6593.19	0	0	0	0	0	0
7067.18	0	0	0	0	0	0
7575.25	0	0	0	0	0	0
8119.84	0	0	0	0	0	0
8703.59	0	0	0	0	0	0
9329.3	0	0	0	0	0	0
10000	0	0	0	0	0	0
